# Supplementary material for: Long term adherence to continuous positive Airway pressure in mild obstructive sleep apnea
Source: BMC Pulm Med. 2023 Sep 1;23:320. doi: 10.1186/s12890-023-02612-3 (PMC10472589; doi:10.1186/s12890-023-02612-3)
Supplement: Supplementary file 2 — Supplementary Material 2 [file 12890_2023_2612_MOESM2_ESM.xlsx]

## Sheet: Sheet1
Clinical Data and PAP Usage
Age	Gender	Ethnics	HST_Date	Initiation_Date	Days to initiation	BMI	Setting	HTN	Depression	Anxiety	Stroke	Afib	DM2	CAD	CHF	pHTN	Rhinitis	AHI	Smoker	Bed_Partner	Compliance1	Compliance3	Compliance6	Compliance9	Compliance12	Usage4h_Percent1	Usage4h_Percent3	Usage4h_Percent6	Usage4h_Percent9	Usage4h_Percent12	MeanMin/Night1	MeanMin/Night3	MeanMin/Night6	MeanMin/Night9	MeanMin/Night12	ESS0	ESS1	ESS3	ESS6	ESS9	ESS12	P95_1	P95_3	P95_6	P95_9	P95_12	OralAppliance	ENT	BariatricSurgery
50	M	AA	2018-10-01	2018-10-26	25	46	autoPAP	1	0	0	0	0	0	0	0	0	1	5	0	1	0	0	1	1	1	0	17	93	87	83	0	137	319	305	317	11						10.1	11.2	10.1	10.9	10.8	0	0	0
56	F	NW	2015-02-19	2015-03-09	18	23	autoPAP	0	0	1	0	0	0	0	0	0	0	5.1	1	1	1	0	1	1	1	87	63	80	87	90	338	308	362	392	400							9.6	7.3	9.8	9.8	9.6	0	0	0
43	F	H	2015-06-22	2015-07-15	23	33	autoPAP	1	0	0	0	0	0	0	1	0	0	5.1	0	0	0	0	0	0	0	0	0	0	0	0	4	0	0	0	0	13						9.3					0	0	0
50	F	AA	2014-04-17	2014-06-04	48	24	autoPAP	1	0	0	0	0	0	0	0	0	1	5.1	1	0	0	0	0	0	0	0	0	0	0	0	0	0	0	0	0	18											0	0	0
60	F	AA	2016-01-21	2016-03-17	56	31	autoPAP	1	0	0	0	0	1	1	1	1	0	5.1	0	1	0	0	0	0	1	33	33	23	47	80	205	159	118	245	320							14.7	13.5	14.7	14.8	14.7	0	0	0
64	F	NW	2014-05-12	2014-05-20	8	33	autoPAP	0	1	0	0	0	0	0	0	0	0	5.1	0	1	0	0	0	0	0	0	0	0	0	0	0	0	0	0	0	9											0	0	0
55	M	NW	2017-03-13	2017-04-14	32	33	autoPAP	0	1	0	0	0	0	0	0	0	0	5.1	0	1	0	0	0	0	0	57	0	20	0	40	234	0	116	0	181	11						11.9		12.5		12.4	0	0	0
51	F	NW	2018-08-09	2018-08-21	12	34	autoPAP	0	1	1	0	0	0	0	0	0	0	5.2	0	1	0	1	1	0	0	47	90	93	43	47	206	350	354	226	181	14			14			10.1	12.3	10.1	9.8	9.5	0	0	0
46	F	AA	2014-10-16	2015-02-03	110	56	PAP titration	1	0	1	0	0	0	0	0	0	0	5.2	0	1	0	0	0	0	0	0	7	23	0	3	23	28	132	0	13	2	2					6					0	0	0
37	M	H	2015-11-10	2015-11-17	7	34	autoPAP	0	0	0	0	0	0	0	0	0	0	5.2	0	0	1	1	1	1	1	93	100	90	90	97	398	410	421	415	451							14.5	14.5			14.5	0	0	0
42	M	NW	2017-04-06	2017-05-09	33	37	autoPAP	0	0	0	0	0	0	0	0	0	0	5.3	0	1	0	0	0	0	0	0	0	0	0	0	0	0	0	0	0	11											0	0	0
46	F	H	2018-04-09	2018-05-25	46	32	autoPAP	0	1	0	0	0	0	0	0	0	0	5.4	0	1	1	1	1	1	1	90	100	80	80	70	420	503	429	439	304	10		6				9.2	8.9	8.6	9.2	8.4	0	0	0
42	F	H	2015-02-09	2015-02-23	14	48	autoPAP	1	0	0	0	0	1	0	0	0	0	5.4	0	1	0	0	0	0	0	13	0	0	0	0	92	0	0	0	0							10.6					0	0	0
50	F	H	2016-12-14	2017-01-03	20	35	autoPAP	1	0	0	0	0	0	1	0	0	0	5.4	0	0	0	0	0	0	0	0	0	0	0	0	33	0	0	0	0	4						11.9					0	0	0
60	F	H	2019-02-05	2019-05-24	108	28	autoPAP	0	0	0	0	0	0	0	0	0	0	5.4	0	0	1	0	0	0	0	80	7	0	0	0	353	49	5	0	0	2						7.9					0	0	0
45	M	NW	2016-05-08	2016-05-27	19	27	autoPAP	0	0	0	0	0	0	0	0	0	1	5.4	0	1	0	1	0	0	0	60	70	53	60	20	290	306	242	260	91	13			9			12.9	12.9	12			0	0	0
46	M	NW	2017-10-31	2018-03-30	150	21	autoPAP	0	0	0	0	0	0	0	0	0	1	5.6	0	1	0	0	0	0	0	50	63	67	63	43	263	285	293	283	211	7		2				13.7	13.7				0	0	0
31	F	AA	2015-10-05	2015-10-23	18	58	autoPAP	1	0	0	0	0	0	0	0	0	1	5.6	0	0	0	0	0	0	0	3	0	0	0	0	41	2	0	6	0							8.6					0	0	0
58	M	H	2018-02-22	2018-03-23	29	29	autoPAP	0	0	0	0	0	0	0	0	0	0	5.6	0	1	1	1	1	0	0	97	99	93	0	0	501	488	503	0	0	17		14				7.8	7.4	8.1			0	0	0
41	F	H	2019-01-17	2019-03-14	56	38	autoPAP	0	0	0	0	0	0	0	0	0	0	5.7	0	1	0	1	0	0	0	3	80	10	0	0	11	348	49	0	0	10						9.1	9.1	7.7			0	0	0
29	M	NW	2017-12-13	2018-01-18	36	37	autoPAP	1	1	1	0	0	0	0	0	0	0	5.8	0	0	0	0	0	0	0	27	0	0	0	0	96	0	0	0	0	10			5			9.6					0	0	0
40	F	H	2017-04-11	2017-04-21	10	40	autoPAP	1	0	0	0	0	0	0	0	0	0	5.8	0	0	1	0	0	0	0	90	67	7	7	0	418	283	37	41	0	13						12.7					0	0	0
57	F	NW	2016-03-10	2016-06-14	96	34	PAP titration	1	0	0	0	0	0	0	0	0	0	5.8	1	1	1	1	1	1	0	93	100	83	83	63	379	399	332	335	251	10						8					0	0	0
38	M	NW	2018-01-16	2018-02-13	28	40	autoPAP	0	0	0	0	0	1	0	0	0	0	5.8	0	1	0	0	0	0	0	3	33	13	0	23	77	151	84	0	122	12						12.2	12.2	11.6		12.3	0	0	0
52	F	AA	2018-04-17	2018-05-03	16	28	autoPAP	0	0	0	0	0	1	0	0	0	0	5.9	0	1	0	0	0	0	0	0	50	17	0	0	10	261	102	0	0	0			3			9.7	9.7	9.1			0	0	0
44	F	NW	2017-09-13	2017-10-16	33	30	autoPAP	0	1	0	0	0	0	0	0	0	0	5.9	0	1	0	1	0	0	1	37	83	50	63	70	177	432	233	301	353	10		4				12	12	11.5	11.3	11.2	0	0	0
36	F	NW	2016-07-25	2016-10-12	79	35	autoPAP	0	1	1	0	0	0	0	0	0	0	5.9	1	1	1	0	0	0	0	90	30	53	60	0	434	141	231	263	0	19	15	14	14			11.5	9.9	10.7			0	0	0
40	F	H	2018-03-26	2018-05-15	50	38	autoPAP	0	1	1	0	0	0	0	0	0	0	5.9	1	0	0	0	0	0	0	20	7	0	13	0	113	39	0	62	0	6						12.3	11.1		13.3		0	0	0
68	M	NW	2016-07-27	2016-09-12	47	25	autoPAP	1	0	0	0	0	0	0	0	0	0	5.9	1	1	0	0	0	0	0	13	0	0	0	0	87	0	0	0	0	7						10.5					1	0	0
40	F	AA	2017-05-03	2017-06-05	33	41	autoPAP	1	0	0	0	0	0	0	0	0	0	5.9	0	0	0	0	0	0	0	37	0	0	0	30	161	0	0	0	97	10						9.9				11	0	0	0
56	F	H	2015-01-20	2015-02-20	31	32	PAP titration	1	1	1	0	0	1	0	0	0	0	6	0	0	0	0	0	0	0	20	0	0	0	0	134	9	0	0	0	18						9					0	0	0
47	F	AA	2016-02-17	2016-03-08	20	45	autoPAP	0	0	0	0	0	0	0	0	0	0	6.1	0	1	1	0	1	0	0	77	67	73	47	30	322	274	303	234	129	18		12				9.2	10.2	10.8	11.3	10.3	0	0	0
58	M	NW	2016-08-15	2016-09-20	36	30	autoPAP	1	0	0	0	0	1	0	0	0	0	6.1	0	1	1	0	0	1	1	77	67	57	73	90	317	323	268	366	472	11						11	12.3	11.7	11.7	11	0	0	0
62	M	NW	2018-11-29	2018-12-06	7	28	autoPAP	0	0	0	0	1	0	0	1	0	0	6.2	0	1	1	1	1	1	1	100	87	97	97	97	474	402	428	445	425	14						11.8	11.3	11.7	11.3	11.5	0	0	0
40	F	NW	2018-08-20	2018-09-19	30	29	autoPAP	0	0	1	0	0	0	0	0	0	0	6.2	0	1	1	1	1	1	1	97	87	97	87	93	377	360	351	333	351	15		6				8.4	8.8	8.9	9	9.1	0	0	0
52	M	NW	2014-01-08	2014-01-16	8	32	autoPAP	0	0	0	0	1	0	0	0	0	0	6.2	0	1	0	0	0	0	0	0	0	0	0	0	0	0	0	0	0	15											0	0	0
52	F	NW	2017-12-21	2018-01-26	36	35	autoPAP	1	0	0	0	0	0	0	1	0	1	6.2	0	1	1	1	1	1	1	83	93	87	90	97	342	330	319	337	360							11.4	10.9	11.2	10.7	11.4	0	0	0
49	F	H	2017-09-06	2017-10-12	36	37	autoPAP	0	0	0	0	0	1	0	0	0	0	6.2	0	0	1	1	1	1	1	93	97	87	93	100	428	430	396	381	457	3		0	0			9.1	9.1	9.5	9.8	9.6	0	0	0
30	M	AA	2015-09-16	2015-09-30	14	50	autoPAP	1	0	0	0	0	0	0	0	0	1	6.3	0	0	0	0	0	0	0	3	0	0	0	0	45	20	12	8	2	2						5.7	4.9				0	0	0
40	F	H	2016-11-02	2016-11-11	9	52	autoPAP	1	0	0	0	0	1	0	0	0	0	6.3	0	1	0	0	0	0	0	10	0	0	0	0	48	0	0	0	0							10.1					0	0	0
57	M	H	2019-01-16	2019-03-05	48	39	autoPAP	0	0	0	0	0	0	0	0	0	0	6.3	0	0	1	0	0	0	0	83	50	0	0	0	361	241	0	0	0	7						13.9	12.9				0	0	0
79	M	AS	2018-02-19	2018-06-12	113	26	autoPAP	1	0	0	0	0	0	0	0	0	1	6.4	0	1	0	0	0	0	0	40	0	0	0	0	209	0	0	0	0	18						10.3					0	0	0
32	M	NW	2015-11-19	2015-12-14	25	27	autoPAP	0	1	0	0	0	1	0	0	0	0	6.5	0	1	0	0	0	0	0	0	0	0	0	0	1	0	0	0	0	5						6.6					0	0	0
65	F	H	2014-06-18	2014-07-30	42	40	autoPAP	0	0	0	0	1	1	0	0	0	0	6.5	0	1	0	0	0	0	0	0	0	0	0	0	0	0	0	0	0												0	0	0
52	F	H	2017-01-25	2017-03-02	36	31	autoPAP	0	1	1	0	0	0	0	0	0	0	6.7	0	1	0	0	0	1	0	0	33	67	73	60	4	133	274	318	268	0						14.6	15.6	14	14.6	14.1	0	0	0
54	M	NW	2013-11-05	2014-02-28	115	27	autoPAP	1	1	0	0	0	0	0	0	0	0	6.7	0	1	0	0	0	0	0	0	0	0	0	0	0	0	0	0	0	18											1	0	0
27	F	H	2018-12-01	2019-02-07	68	57	autoPAP	0	0	0	0	0	1	0	0	0	0	6.7	0	1	0	0	0	0	0	27	0	0	0	0	81	0	0	0	0	14						12.2					0	0	0
49	M	H	2014-11-26	2014-12-22	26	41	autoPAP	1	1	0	0	0	0	0	0	0	0	6.7	0	1	1	1	1	1	0	73	100	93	77	63	359	407	398	351	252	1						13.5	13.5	12.8	12	11.8	0	0	0
58	M	NW	2016-09-06	2016-11-01	56	30	autoPAP	1	0	0	0	1	0	0	0	0	1	6.8	0	1	0	0	0	1	1	27	0	0	97	97	86	0	0	459	453	3			6		3	8.4			8.4	8	0	0	0
61	M	H	2019-03-25	2019-04-16	22	30	autoPAP	1	1	0	0	0	1	0	0	0	0	6.8	1	1	1	1	1	1	1	77	83	87	83	70	304	339	332	315	216	11						11	11	10.7	10.4	9.9	0	0	0
60	M	H	2015-02-04	2015-02-16	12	38	autoPAP	1	0	0	0	0	1	0	0	0	0	6.8	0	1	1	1	1	1	1	87	80	70	93	83	412	355	278	436	376	0				1		8.5	9.7	9.8	8.5	8.9	0	0	0
61	F	AA	2017-07-13	2017-08-07	25	30	autoPAP	1	0	0	0	0	1	0	0	0	0	6.9	0	0	0	1	1	1	1	27	93	90	93	100	129	422	386	397	417	4			2			12.8	12.8	12.6	12.3	12.3	0	0	0
52	M	H	2016-01-19	2016-03-24	65	30	autoPAP	1	0	0	0	0	0	1	0	0	0	6.9	0	1	0	0	0	0	0	17	0	0	0	0	84	0	0	0	0	5						10.9					0	0	0
49	F	AA	2019-04-03	2019-05-10	37	34	autoPAP	1	0	0	0	0	1	0	0	0	0	6.9	0	1	0	0	0	0	0	40	0	0	0	0	226	0	0	0	0	2						8					0	0	0
47	F	AA	2018-06-26	2018-07-20	24	39	autoPAP	1	0	0	0	0	0	0	0	0	0	7	0	0	0	0	0	0	0	53	50	0	0	0	252	268	0	0	0	0						8.7	8.7				0	0	0
57	F	H	2014-04-01	2014-05-06	35	37	PAP titration	1	0	0	0	0	1	0	0	0	0	7	0	0	0	0	0	0	0	0	0	0	0	0	0	0	0	0	0	19						6					0	0	0
69	M	H	2017-12-18	2018-01-16	29	31	autoPAP	1	0	0	0	0	0	0	0	0	0	7	0	1	0	0	0	0	0	3	0	0	0	0	31	0	0	0	0	10						6.4					0	0	0
44	M	NW	2017-06-13	2017-06-30	17	30	autoPAP	0	0	0	0	0	0	0	0	0	0	7.1	0	1	1	1	1	1	1	93	70	87	87	80	417	322	341	380	312	4						9.1	9.4	9.4	11.1	10.6	0	0	0
34	F	H	2018-05-22	2018-06-19	28	32	autoPAP	0	0	0	0	0	0	0	0	0	1	7.1	0	1	0	0	0	0	0	0	0	0	0	0	0	0	0	0	0	14											0	0	0
26	M	H	2019-04-25	2019-06-03	39	30	autoPAP	0	0	0	0	0	0	0	0	0	0	7.1	0	0	0	0	0	0	0	0	3	0	0	0	11	32	0	0	0	11						10	10				0	0	0
36	M	H	2015-07-27	2015-08-14	18	42	autoPAP	0	0	0	0	0	0	0	0	0	0	7.2	0	1	0	0	0	0	0	67	23	0	0	0	286	161	0	0	0	5						10.1	9.1				0	0	0
50	F	AA	2017-02-20	2017-03-29	37	40	autoPAP	1	0	1	0	0	0	0	0	0	0	7.2	0	1	1	1	0	0	1	77	77	47	20	77	334	365	232	91	334	21						10.2	10.2	9.7	10.1	10.4	0	0	0
43	M	NW	2014-01-27	2014-02-16	20	29	autoPAP	0	0	0	0	0	0	0	0	0	0	7.2	0	1	1	0	0	0	0	87	53	0	0	0	360	257	0	0	0	17						11.3	10.7				0	0	0
48	M	NW	2018-08-20	2018-10-17	58	31	autoPAP	1	0	0	0	0	0	0	0	0	0	7.3	0	1	0	0	0	0	0	7	0	0	0	0	51	0	0	0	0	7						7					0	0	0
63	F	NW	2017-04-13	2017-04-27	14	28	autoPAP	1	0	0	0	0	0	0	0	0	0	7.3	1	0	0	1	0	0	0	17	83	30	7	7	116	305	102	49	37	9						11.8	11.8		14.1	12.7	0	0	0
49	F	AA	2015-01-05	2015-02-19	45	41	autoPAP	1	0	0	0	0	0	0	0	0	0	7.4	0	0	0	0	0	0	0	60	13	0	0	0	214	44	0	0	0	15						11.7	12.2				0	0	0
53	F	AA	2014-11-12	2015-01-08	57	50	autoPAP	1	0	0	0	0	0	0	0	0	0	7.5	1	0	0	0	0	0	0	0	0	0	0	0	38	12	8	0	0	6						7.6	6.4				0	0	0
67	M	NW	2018-03-15	2018-03-30	15	38	autoPAP	0	0	0	0	0	0	0	0	0	0	7.6	0	1	0	0	0	0	0	0	0	0	0	0	11	0	0	0	0	13						5.9					0	0	0
50	F	H	2019-03-21	2019-06-21	92	41	autoPAP	0	0	0	0	0	0	0	0	0	0	7.6	0	0	1	0	0	0	0	93	67	40	0	67	364	278	165	3	255	12						10.7	11.1	11.2		13	0	0	0
45	M	H	2016-03-18	2016-05-06	49	29	autoPAP	0	0	0	0	0	0	0	0	0	0	7.6	0	1	0	1	1	1	0	37	77	83	77	53	239	321	392	344	249	6						14.8	14.6	14.8	13.9	13.9	0	0	0
57	M	NW	2018-10-09	2018-12-03	55	26	autoPAP	0	0	0	0	0	0	0	0	0	1	7.7	0	1	0	0	0	0	0	13	3	33	0	0	89	17	224	0	0	11						11	9.4	11			0	0	0
35	F	AA	2018-11-28	2018-12-24	26	44	autoPAP	1	0	0	0	0	0	0	0	0	0	7.7	1	0	0	1	0	1	1	43	87	53	73	73	228	310	225	282	246	9			5			14	14.3	14.3	13.2	14.3	0	0	0
64	M	NW	2015-07-15	2015-07-29	14	34	autoPAP	1	0	0	0	0	0	0	0	0	0	7.8	0	1	1	1	1	0	1	80	73	83	47	83	343	330	394	221	383	11		6				11.5	12.3	12.8		11.5	0	0	0
57	F	AA	2018-07-10	2018-08-09	30	28	autoPAP	0	0	0	0	0	0	0	0	0	0	7.8	0	0	1	0	0	0	0	100	53	0	0	0	413	214	0	0	0	7		3				10.4	9.6				1	0	0
46	F	NW	2018-08-07	2018-10-04	58	30	autoPAP	1	0	0	0	0	0	0	0	0	1	7.8	0	1	0	0	0	0	0	50	0	0	0	0	230	0	0	0	0	10						8.9					0	0	0
55	M	H	2018-04-11	2018-06-12	62	34	autoPAP	0	0	0	0	0	0	1	0	0	0	7.9	0	0	0	1	1	1	1	67	97	77	80	73	290	392	338	300	284	14		3				13.4	13.4	13.5	13.6	13.6	0	0	0
55	F	H	2016-12-22	2017-01-13	22	35	autoPAP	0	1	0	0	0	0	0	0	0	0	7.9	0	0	1	0	0	0	0	90	7	0	0	0	349	5	0	0	0	8						12.5	11.6				0	0	0
34	F	NW	2017-09-11	2017-10-27	46	46	autoPAP	0	0	0	0	0	0	0	0	0	0	7.9	0	0	1	1	1	1	0	97	90	73	70	57	402	430	327	290	209	8						9.8	9.8	9.8	10.1	9.5	0	0	0
68	M	NW	2018-09-25	2018-10-16	21	25	autoPAP	1	0	0	0	0	0	0	0	0	1	7.9	0	1	0	0	0	0	0	0	0	0	0	0	0	0	0	0	0	6											0	0	0
66	M	NW	2018-01-19	2018-01-26	7	27	autoPAP	1	0	0	0	0	1	0	0	0	0	7.9	1	1	0	0	0	0	0	30	0	0	0	0	169	0	0	0	0							10.8					0	0	0
46	F	AA	2018-10-25	2018-12-06	42	36	autoPAP	1	1	0	0	0	0	0	0	0	0	8	0	0	0	0	0	0	0	40	67	13	0	7	166	275	76	0	29	16						7.8	7.8	7.6			0	0	0
32	F	H	2017-11-07	2017-11-29	22	45	autoPAP	1	0	1	0	0	0	0	0	0	0	8	1	0	0	0	0	0	0	0	0	0	0	0	0	0	0	0	0	10											0	0	0
26	F	AA	2018-10-02	2018-10-19	17	48	autoPAP	1	0	1	0	0	1	0	0	0	0	8	0	0	1	0	0	0	0	77	53	40	50	27	281	243	195	308	131	23						13	12.4	10.4			0	0	0
39	F	AA	2016-03-28	2016-04-15	18	40	autoPAP	0	0	0	0	0	0	0	0	0	1	8	0	1	0	0	0	0	0	27	47	0	0	0	111	163	0	0	0	12						9.3	9.3				0	0	0
59	F	AA	2015-09-22	2015-10-06	14	43	autoPAP	1	0	0	0	0	0	0	0	0	0	8	0	0	0	0	0	0	0	7	0	0	0	0	34	0	0	0	0	10						10.9					0	0	0
36	M	H	2015-10-28	2015-11-10	13	30	autoPAP	1	0	0	0	0	0	0	0	0	0	8	1	0	0	0	0	0	0	7	0	0	0	0	39	0	0	0	0	9						10.9					0	0	0
45	M	AA	2018-11-08	2018-11-27	19	35	autoPAP	1	0	0	0	0	1	1	0	0	0	8	0	0	1	1	1	1	1	100	97	100	100	97	474	464	453	468	414	10						9	8.3	8.2	8.3		0	0	0
32	F	AA	2017-10-05	2018-01-23	110	38	PAP titration	0	1	0	0	0	1	0	0	0	0	8	1	0	0	0	0	0	0	27	0	7	0	0	129	10	36	0	0	6						8					0	0	0
60	M	NW	2016-09-29	2016-10-26	27	24	autoPAP	0	0	1	0	0	0	0	0	0	1	8	0	0	0	0	0	1	0	10	0	43	90	30	43	0	245	337	176	9						10.4		10.3	10.4		0	0	0
45	F	NW	2017-03-21	2017-04-26	36	29	autoPAP	0	0	1	0	0	0	0	0	0	0	8.1	0	1	0	0	0	0	0	50	20	0	0	0	255	171	0	0	0	11						10.1	9.9				0	0	0
56	F	NW	2018-09-19	2019-01-09	112	26	autoPAP	1	0	1	0	0	0	0	0	0	0	8.1	0	1	0	0	0	0	0	23	3	0	0	0	119	34	0	0	0	5						8.1	10.1				0	0	0
60	F	AA	2016-02-11	2016-04-27	76	38	autoPAP	1	1	1	0	0	1	0	0	0	1	8.1	0	0	1	0	1	0	1	77	60	77	63	70	262	274	265	261	265	22					10	12.6	12.6	13.3	12.6	13.1	0	0	0
47	F	AA	2019-03-08	2019-04-15	38	35	autoPAP	1	0	0	0	0	1	0	0	0	0	8.1	0	1	1	1	1	1	1	87	100	100	100	100	374	488	436	477	468	9		2				10.4	10.4	9.9	11.5	11.3	0	0	0
20	F	NW	2017-04-13	2017-04-24	11	52	autoPAP	0	1	1	0	0	0	0	0	1	0	8.2	0	0	0	0	0	0	0	23	0	0	0	0	94	0	0	0	0	10						10.5					0	0	0
40	F	H	2016-03-15	2016-03-29	14	46	autoPAP	0	0	1	0	0	1	0	0	0	0	8.2	0	1	0	0	1	0	1	67	50	70	57	93	254	244	350	283	408	15						9.1	11.3	8.8	10.3	9.1	0	0	0
38	M	H	2016-07-28	2016-10-14	78	34	autoPAP	1	0	0	0	0	0	0	0	0	0	8.2	0	0	0	0	0	0	0	43	20	0	0	0	217	139	8	0	0							9.7	8.6	8.6			0	0	0
52	F	H	2019-04-18	2019-05-17	29	37	PAP titration	0	0	0	0	0	0	0	0	0	0	8.2	0	1	1	0	1	1	1	83	0	93	90	100	293	0	442	480	515	11						10		10	10	10	0	0	0
53	F	H	2015-05-07	2015-05-23	16	34	autoPAP	1	1	0	0	0	1	0	0	0	0	8.3	0	0	0	0	0	0	0	0	0	0	0	0	5	0	0	0	0	15						12.9					0	0	0
52	F	H	2018-09-25	2018-11-30	66	34	autoPAP	0	0	0	0	0	0	0	0	0	0	8.5	0	0	1	0	0	0	0	83	60	0	0	10	343	245	0	0	49	10						12.4	12.2			11.6	0	0	0
44	F	H	2015-02-23	2015-03-06	11	30	autoPAP	0	0	1	0	0	0	0	0	0	0	8.5	0	0	1	1	0	0	1	100	70	60	27	80	412	310	208	122	330	4						9.7	9.6	9.6	8.5	10	0	0	0
44	M	H	2018-11-20	2019-01-03	44	25	autoPAP	1	0	0	0	0	0	0	0	0	0	8.6	1	0	1	0	0	0	0	70	17	0	0	0	270	60	0	0	0	14						10.9	9.8				0	0	0
58	F	H	2018-08-30	2018-09-24	25	42	autoPAP	1	0	0	0	0	1	0	0	0	0	8.7	0	1	0	0	0	0	0	7	0	0	0	0	39	0	0	0	0	12		5				10.3					0	0	0
46	F	H	2019-04-15	2019-05-24	39	27	autoPAP	0	0	0	0	0	0	0	0	0	0	8.9	0	1	0	1	1	0	0	37	93	87	53	57	216	369	337	205	252	12						7.5	7.5	7.4		7	0	0	0
42	F	AA	2016-03-22	2016-04-08	17	42	autoPAP	1	1	1	0	0	1	1	0	0	0	8.9	1	0	0	0	0	0	0	47	0	0	0	0	187	8	0	0	0	13						8.6					0	0	0
36	M	H	2014-09-11	2014-10-02	21	37	autoPAP	1	0	0	0	0	0	0	0	0	0	8.9	0	1	0	0	0	0	0	47	30	0	0	0	230	136	2	0	0	11						14.3	14.8	11			0	0	0
74	F	NW	2017-10-04	2017-11-17	44	30	autoPAP	1	0	0	0	0	0	0	0	0	0	8.9	1	0	0	0	0	0	0	0	3	0	0	0	12	12	0	0	0	7						6	7.1				0	0	0
50	M	NW	2017-03-27	2017-04-03	7	30	autoPAP	0	0	0	0	0	0	0	0	0	1	9	0	1	0	0	0	0	0	50	0	0	0	0	236	6	0	0	0	11						9.3					0	0	0
53	F	H	2019-02-05	2019-03-20	43	39	autoPAP	0	1	1	0	0	1	0	0	0	1	9.1	1	0	1	1	0	0	0	90	83	23	57	40	295	280	90	213	186	19		4				12.7	13.7	13.9	12.5	13.8	0	0	0
45	F	NW	2017-10-17	2017-11-27	41	36	autoPAP	1	0	0	0	0	1	0	0	0	0	9.1	1	0	0	0	0	0	0	50	27	0	7	0	228	107	0	58	0	20						12.7	13.6		14		0	0	0
39	F	AA	2015-11-05	2015-11-24	19	39	Both	0	1	0	0	0	1	0	0	0	0	9.1	0	1	0	0	0	0	0	3	23	0	13	0	9	82	0	46	0	21						6.9	6.9		9		0	0	0
64	M	NW	2017-06-01	2017-07-07	36	34	autoPAP	0	1	1	0	0	0	0	0	0	1	9.1	0	0	0	0	0	0	0	10	47	0	0	0	117	230	0	0	0							14.2	14.2				0	0	0
62	F	NW	2016-11-09	2016-12-05	26	33	autoPAP	1	1	0	0	0	0	0	0	0	0	9.2	0	1	1	1	0	0	0	93	93	13	0	0	363	377	47	0	0	6						12.7	12.7	13.5			0	0	0
36	F	H	2017-08-16	2017-09-14	29	37	autoPAP	1	1	0	0	0	1	0	0	0	1	9.2	0	1	0	0	0	0	0	60	0	0	0	0	241	0	0	0	0	15						9.9					0	0	0
32	M	AA	2016-09-21	2016-11-21	61	42	autoPAP	0	0	0	0	0	0	0	0	0	0	9.2	0	0	0	0	0	0	0	37	37	33	0	0	186	173	129	0	0	10						13.5	13.3	13.4			0	0	0
50	F	H	2018-12-17	2019-01-31	45	34	autoPAP	1	1	1	0	0	0	0	0	0	0	9.2	0	1	0	0	0	0	0	30	0	0	0	0	130	0	0	0	0	5						9.9					0	0	0
58	F	AA	2017-05-23	2017-06-14	22	34	autoPAP	1	0	1	0	0	0	0	0	0	0	9.3	0	0	0	0	0	0	0	50	60	27	23	0	204	266	130	76	0	17						12.2	12.2	12	12		0	0	0
40	F	AA	2015-01-08	2015-01-19	11	34	autoPAP	1	0	0	0	0	0	0	0	0	0	9.3	0	1	0	0	1	1	1	0	0	100	97	100	3	0	414	369	412	9				3		10.8		10.6	10.5	10.8	0	0	0
62	F	AA	2016-03-31	2016-06-01	62	41	PAP titration	1	0	0	0	0	1	0	0	0	0	9.3	0	1	0	0	0	1	1	13	40	40	80	80	140	150	190	298	273	21			4			7	7	7	7	7	0	0	0
59	F	H	2019-05-20	2019-06-11	22	32	autoPAP	1	0	0	0	0	0	0	0	0	0	9.3	0	0	1	1	0	0	0	73	83	50	50	47	261	304	221	196	179	12						10.4	10.4	9.9	9.4	9.7	0	0	0
51	F	AA	2017-05-08	2017-06-05	28	34	autoPAP	0	1	0	0	0	1	0	0	0	0	9.4	1	0	0	0	0	0	0	60	13	0	0	0	276	67	0	0	0	16						10.9	10.4				0	0	0
54	F	H	2015-02-18	2015-03-20	30	36	autoPAP	0	1	0	0	0	1	0	0	0	0	9.4	1	0	0	0	0	0	0	33	27	0	0	0	145	143	0	0	0	24						11.4	11.3				0	0	0
77	F	NW	2015-09-17	2015-10-20	33	25	autoPAP	0	0	0	0	0	0	0	0	0	0	9.5	0	1	0	0	0	0	0	7	0	0	0	0	33	0	0	0	0	2		1				9.5					0	0	0
74	F	AA	2016-02-15	2016-03-10	24	37	autoPAP	1	0	0	0	0	1	0	0	0	1	9.5	0	1	0	0	0	0	0	0	0	0	0	0	0	0	0	0	0	10											0	0	0
54	F	H	2017-05-09	2017-06-06	28	28	autoPAP	1	0	0	0	0	1	0	0	0	0	9.5	0	1	0	1	1	0	1	40	73	97	33	97	207	286	421	222	467	14					7	8	8.2	7.7	7.8	8	0	0	0
39	M	H	2019-01-30	2019-04-03	63	26	autoPAP	0	0	0	0	0	0	0	0	0	0	9.6	0	1	0	1	0	0	0	40	73	57	27	17	197	303	229	124	69	15		7				11.3	11.3	11.8	11.3	9.8	0	0	0
41	M	NW	2016-08-17	2016-08-31	14	26	autoPAP	0	0	0	0	0	0	0	0	0	0	9.6	0	1	0	0	0	0	0	67	0	7	3	0	267	0	24	31	0	11						7.3		7.2	7.7		0	0	0
56	F	H	2014-05-28	2014-06-20	23	28	autoPAP	1	1	0	0	0	0	0	0	0	0	9.7	0	1	0	0	0	0	0	0	0	0	0	0	1	0	0	0	0	4											0	0	0
38	F	AA	2017-02-20	2017-04-03	42	44	autoPAP	0	0	0	0	0	1	0	0	0	0	9.7	0	0	0	0	0	0	0	27	0	0	0	0	101	0	0	0	0	19						10.8					0	0	0
29	F	NW	2017-08-31	2017-10-05	35	33	autoPAP	0	0	0	0	0	0	0	0	0	0	9.8	1	0	0	0	0	0	0	47	63	23	0	0	237	237	119	0	0	8		4		7		11.1	12.8	12.3			0	0	0
70	F	H	2016-08-25	2016-09-29	35	44	autoPAP	1	0	0	0	0	1	0	0	0	0	9.8	0	0	1	1	1	1	1	97	100	100	90	93	358	390	400	305	379							13	13	13	12.4	12.4	0	0	0
32	F	H	2016-04-05	2016-05-24	49	36	PAP titration	0	0	0	0	0	0	0	0	0	0	9.8	0	0	0	0	0	0	0	0	0	0	0	0	0	0	0	0	0	2											0	0	0
37	F	H	2017-01-11	2017-01-19	8	36	autoPAP	0	0	0	0	0	0	0	0	0	0	9.8	0	1	1	1	0	0	0	97	93	40	0	0	403	421	166	0	0							11.4	11.4	10.6			0	0	0
60	F	AA	2019-02-18	2019-03-15	25	35	autoPAP	1	1	0	0	0	1	0	0	0	0	10	0	0	0	0	0	1	1	63	60	53	97	93	259	228	218	430	428	14	11					10.7	10.2	10.4	11.5	10.7	0	0	0
41	F	H	2015-07-29	2015-09-08	41	67	PAP titration	0	1	1	0	0	0	0	0	0	0	10	0	1	0	0	0	0	0	3	0	0	0	0	23	23	0	0	0	11						8	8				0	0	0
43	M	AA	2016-12-07	2017-01-06	30	39	autoPAP	0	0	0	0	0	1	0	0	0	0	10	0	1	0	0	0	0	0	10	0	0	0	0	86	0	0	0	0		5					8.3					0	0	0
59	M	H	2019-02-28	2019-04-03	34	34	autoPAP	1	1	0	1	0	0	1	0	0	0	10	1	1	0	0	0	0	0	0	3	0	0	0	2	22	0	0	0	14						7.9	7.9				0	0	0
64	F	H	2019-02-05	2019-03-21	44	35	autoPAP	1	0	0	0	0	1	0	0	0	0	10	0	0	0	0	0	0	0	60	53	43	0	0	245	210	176	0	0	9						12.4	12.2	11.7			0	0	0
55	M	H	2015-02-12	2015-02-25	13	32	autoPAP	1	1	0	0	0	0	0	0	0	0	10	0	1	1	0	0	0	0	93	57	30	0	0	398	253	138	0	0							13	13.6	12.4			0	0	0
61	F	NW	2018-08-16	2018-10-05	50	22	autoPAP	0	0	0	0	0	0	0	0	0	0	10.1	0	1	1	0	0	0	1	70	0	0	0	100	270	20	0	0	403	0		1				16.7	14.4			16.7	0	0	0
53	M	NW	2018-01-17	2018-03-06	48	37	autoPAP	0	0	0	0	0	0	0	0	0	0	10.1	0	1	0	1	1	0	0	67	83	77	67	63	307	357	363	280	273	5				3		8.9	9.6	8.9	8.2	9.5	0	0	0
59	F	H	2016-04-14	2016-05-16	32	32	autoPAP	1	0	0	0	0	0	0	0	0	1	10.2	1	0	0	0	0	0	0	0	0	0	0	0	16	0	0	0	0	0						10.6					0	0	0
48	F	H	2016-03-14	2016-04-13	30	36	autoPAP	1	0	0	0	0	0	0	0	0	0	10.2	0	1	0	0	0	0	0	50	17	0	0	0	238	94	0	0	0	8						7	7				0	0	0
40	M	H	2018-09-06	2018-10-02	26	32	autoPAP	0	0	0	0	0	0	0	0	0	1	10.2	0	1	1	1	1	1	1	77	83	70	73	97	369	408	320	353	433	2						8.6	8.9	7.7	8.7	8.6	0	0	0
67	M	NW	2018-06-04	2018-07-28	54	28	autoPAP	1	0	0	0	0	1	0	0	0	0	10.2	1	1	0	0	0	0	0	10	7	0	0	0	76	30	0	0	0	11	4					8.3	7				0	0	0
44	M	AA	2016-03-31	2017-03-08	342	26	autoPAP	0	0	0	0	0	0	0	0	0	0	10.3	0	0	0	0	0	0	0	0	0	0	0	0	35	27	0	0	0	0						8.7	8.1				0	0	0
57	F	NW	2018-02-07	2018-03-16	37	35	autoPAP	0	0	1	0	0	0	0	0	0	0	10.4	0	1	1	1	1	1	1	100	100	97	100	93	506	582	494	584	461	11		9				11.5	11.7	11.2	11.5	11.4	0	0	0
54	F	NW	2018-04-11	2018-05-02	21	23	autoPAP	0	0	1	0	0	0	0	0	0	1	10.4	0	0	0	1	1	1	1	67	73	87	80	80	255	290	335	277	297	7			4			10.8	10.5	10.8	9.8	9.9	0	0	0
48	F	H	2015-01-05	2015-03-19	73	44	PAP titration	1	0	0	0	0	1	1	0	0	0	10.5	0	0	1	0	0	0	0	73	63	37	23	27	238	210	138	83	103	8						6	6				0	0	0
32	M	H	2016-08-29	2016-09-14	16	29	autoPAP	0	0	0	0	0	1	0	0	0	1	10.5	1	0	0	0	0	0	0	37	17	30	47	37	164	109	127	180	144	11						9.3	10.1	10.3	9.7	9.3	0	0	0
59	F	NW	2019-01-30	2019-03-06	35	27	autoPAP	0	1	1	0	0	0	0	0	0	0	10.5	0	1	0	1	0	0	0	3	77	23	0	0	32	281	113	0	0	22		12		8		10.5	10.5	10.5			0	0	0
61	M	H	2018-10-25	2018-12-19	55	34	autoPAP	1	0	0	0	0	0	0	0	0	0	10.6	0	1	0	1	0	0	1	60	80	57	50	83	256	260	274	291	298	6						9.4	8.8	9.7	9	9.4	0	0	0
58	F	NW	2015-12-14	2015-12-29	15	28	autoPAP	1	0	0	0	0	0	0	0	0	0	10.6	0	1	0	1	1	0	0	53	73	90	47	57	214	286	350	195	238	3						10.4	10.2	10.4	9.7	10.6	0	0	0
42	F	H	2018-05-05	2018-08-17	104	31	autoPAP	1	1	1	0	0	1	0	0	0	1	10.9	0	1	1	1	0	0	0	80	97	57	30	27	307	432	256	152	136	7		6				11.6	11.6	11	9.5	11	0	0	0
43	M	NW	2017-08-30	2017-09-29	30	29	autoPAP	0	0	0	0	0	0	0	0	0	0	11	1	1	0	0	0	0	0	0	0	0	0	0	2	0	0	0	0	6						5.3	4				0	0	0
55	M	NW	2014-07-03	2014-07-24	21	35	autoPAP	1	0	0	0	0	0	0	0	0	0	11	0	1	0	0	0	0	0	0	0	0	0	0	0	0	0	0	0	7											0	0	0
72	F	NW	2016-09-14	2016-10-04	20	26	autoPAP	1	0	0	0	1	0	0	0	0	0	11.1	0	1	0	0	0	0	0	0	0	0	0	0	23	0	0	0	0	6											0	0	0
33	F	H	2015-09-29	2015-12-29	91	35	autoPAP	0	0	0	0	0	0	0	0	0	1	11.2	0	1	1	1	0	0	0	73	83	50	60	57	357	387	223	266	250	11						9.8	9.8	8.5	9.2	9	0	0	0
58	M	AS	2016-01-05	2016-01-28	23	33	autoPAP	1	0	0	0	0	1	0	0	0	0	11.2	0	1	0	1	0	0	0	20	70	0	0	0	150	285	0	0	0							10.9	10.9				0	0	0
53	M	H	2019-02-27	2019-03-15	16	31	autoPAP	1	0	1	0	0	0	1	0	0	1	11.2	0	0	0	1	1	1	0	53	80	87	70	67	194	316	343	261	233							8.7	9.3	8.7	8.9	9.6	0	0	0
25	M	AA	2016-05-03	2016-05-16	13	38	autoPAP	1	0	0	0	0	0	0	0	0	0	11.4	0	1	0	0	0	0	0	0	0	0	0	0	17	0	0	0	0	2						5.3					0	1	0
65	F	H	2017-11-20	2018-05-02	163	36	PAP titration	1	0	0	0	0	0	0	0	0	0	11.4	0	0	1	1	1	0	1	100	97	100	0	100	418	440	510	0	514	0		2				6	6	6		6	0	0	0
43	F	H	2016-01-06	2016-01-18	12	32	autoPAP	0	0	0	0	0	0	0	0	0	0	11.4	0	1	0	0	0	0	0	0	0	0	0	0	19	0	0	0	0	10						8					0	0	0
58	F	AA	2019-01-08	2019-04-10	92	42	autoPAP	1	0	0	0	0	1	0	0	0	0	11.4	0	0	0	0	0	0	0	0	53	0	0	0	0	228	0	0	0	6						11.1	11.1				0	0	0
29	F	H	2019-05-22	2019-06-14	23	42	autoPAP	1	0	0	0	0	0	0	0	0	0	11.4	0	0	0	0	0	0	0	67	0	0	0	0	299	0	0	0	0	3		3		3		8.8					1	0	0
55	F	NW	2014-07-22	2014-08-01	10	30	autoPAP	0	0	0	0	0	0	0	0	0	0	11.5	0	1	0	0	0	0	0	57	43	43	30	10	262	180	170	131	56							11.4	10.8	13.1	9.7	11	0	0	0
44	F	AA	2015-02-23	2015-03-19	24	57	autoPAP	0	0	0	0	0	0	0	0	0	0	11.5	0	0	0	0	0	0	0	17	0	7	7	0	101	0	24	24	15							10.1		11.8		9.6	0	0	0
53	M	H	2017-03-13	2017-04-20	38	27	autoPAP	0	0	0	0	0	0	0	0	0	0	11.6	0	1	0	0	0	0	0	0	0	0	0	0	65	20	0	0	0	16						13.3	12.6				0	0	0
48	F	NW	2018-08-29	2018-09-24	26	38	autoPAP	0	1	1	0	0	0	0	0	0	0	11.7	1	0	0	0	0	0	0	0	7	0	0	0	3	29	0	0	0	11		14				11.1	11.1				0	0	0
46	F	NW	2017-05-30	2017-08-16	78	49	PAP titration	1	0	1	0	1	0	0	1	1	0	11.8	0	1	1	1	0	1	1	87	80	0	70	70	343	301	4	310	320	4			1			13	13		13	13	0	0	0
62	F	H	2018-04-05	2018-04-20	15	34	autoPAP	1	0	1	0	0	0	0	0	0	0	11.8	1	1	0	1	0	1	1	3	80	67	83	73	107	340	322	337	313	10		10				11.5	10.2	11	11.5	11.1	0	0	0
58	M	NW	2018-11-05	2018-11-21	16	28	autoPAP	0	0	0	0	0	0	0	0	0	0	11.9	0	1	1	0	1	0	0	70	63	83	40	60	276	245	332	178	245	2		2				14.8	14.6	14.8	13.8	14.8	0	0	0
50	F	AA	2018-08-09	2018-09-11	33	36	autoPAP	1	0	0	0	0	0	0	0	0	0	11.9	0	1	0	0	0	0	0	0	0	0	0	0	4	0	0	0	0	0						4.6					0	0	0
35	M	H	2019-01-22	2019-02-13	22	47	autoPAP	0	0	1	0	0	0	0	0	0	0	11.9	0	1	0	0	0	0	0	27	0	0	0	0	163	32	2	0	0	2			2			12	9.8	11.5			0	0	0
41	F	AA	2016-02-01	2016-02-26	25	51	autoPAP	1	1	1	0	0	0	0	0	0	0	12	0	1	0	0	0	0	0	47	0	0	0	0	169	0	0	0	0	6						9.7					0	0	0
53	M	H	2017-08-31	2017-09-15	15	27	autoPAP	1	0	0	0	0	1	0	0	0	0	12	0	1	1	1	1	1	1	83	87	77	97	87	348	372	297	365	373	13				8		11.2	11.7	11.3	13.4	11.2	0	0	0
64	F	AA	2017-09-11	2017-10-05	24	41	autoPAP	1	0	0	0	0	1	1	0	0	0	12.1	0	0	1	1	1	1	1	100	83	90	87	93	488	386	393	348	394	11		7		8		9.5	10.6	10.7	9.4	10.9	0	0	0
50	M	H	2015-04-14	2015-06-22	69	31	autoPAP	1	1	1	0	0	0	0	0	0	0	12.1	0	1	1	0	0	0	0	77	3	0	0	0	327	15	0	0	0							8.9					0	0	0
48	F	H	2016-03-08	2016-03-29	21	32	autoPAP	0	0	0	0	0	0	0	0	0	1	12.1	0	1	1	1	1	1	1	93	100	77	100	97	442	440	290	435	428	14						13	13.6	13.3	10.3	9	0	0	0
57	M	AA	2014-04-10	2014-04-16	6	37	autoPAP	1	0	0	0	0	1	0	0	0	0	12.1	0	0	1	0	1	1	0	70	27	97	100	10	306	129	479	572	50	2	3	4	5			8	8	7.7	8	6.6	0	0	0
40	M	AA	2019-04-22	2019-05-08	16	34	autoPAP	0	1	0	0	0	0	0	0	0	0	12.2	0	0	0	1	0	0	0	43	73	0	0	0	229	297	0	0	0	12		12				9.6	9.6				0	0	0
27	F	H	2016-05-10	2016-07-18	69	56	autoPAP	0	0	0	0	0	1	0	0	0	1	12.4	0	0	0	0	0	0	0	0	0	0	0	0	40	0	0	0	0	6						8.2					0	0	0
41	M	NW	2015-10-20	2015-10-26	6	37	autoPAP	1	1	1	0	0	0	0	0	0	0	12.4	0	1	0	0	0	0	0	10	0	17	0	0	46	0	67	0	0	14						11.4	11.4				0	0	0
64	F	H	2017-10-02	2017-11-01	30	37	autoPAP	1	0	0	0	1	0	0	0	0	0	12.4	0	1	0	0	0	0	0	67	0	50	60	63	277	0	223	231	246							12.2		12.9	13.2	13.7	0	0	0
44	M	AA	2015-03-17	2015-03-25	8	35	autoPAP	1	0	0	0	0	0	0	0	0	0	12.4	0	1	0	0	0	0	0	7	0	0	0	0	27	0	0	0	0	0						10.6					0	0	0
59	F	AA	2016-07-25	2016-08-24	30	34	autoPAP	1	0	0	0	0	0	0	0	0	1	12.5	0	0	0	0	0	0	0	33	23	0	0	0	160	92	0	0	0	12		3				12.5	11.7				0	0	0
32	M	NW	2015-06-01	2015-06-15	14	28	autoPAP	0	0	0	0	0	0	0	0	0	0	12.5	0	1	0	1	1	1	1	50	83	90	97	90	279	374	407	490	433	15		2				6.8	7	6.7	6.8	6.9	0	0	0
43	M	AA	2015-12-17	2016-02-24	69	33	autoPAP	1	0	0	0	0	0	0	0	0	0	12.6	0	1	0	0	0	0	0	0	0	0	0	0	15	16	0	0	0	1						8.1	8.1				0	0	0
73	M	NW	2014-09-15	2014-09-22	7	35	autoPAP	1	0	0	0	0	1	0	0	0	0	12.7	0	1	1	1	1	1	0	80	93	80	97	30	323	364	311	379	193	0		3				10.1	9.8	9.7	10.1	9.8	0	0	0
56	M	NW	2016-12-01	2016-12-07	6	29	autoPAP	0	0	1	1	0	0	0	0	0	0	12.8	0	1	1	0	0	0	0	70	50	0	0	0	314	223	0	0	0							10.8	11.7				0	0	0
41	M	NW	2014-12-29	2015-01-19	21	27	autoPAP	1	0	0	0	0	0	0	0	0	0	12.8	0	1	0	0	0	0	0	23	10	0	0	0	150	79	0	0	0							11.3	10.7				0	0	0
31	M	AA	2014-05-29	2014-08-27	90	47	autoPAP	1	0	0	0	0	0	0	0	0	0	12.8	0	1	0	0	0	0	0	0	0	0	0	0	7	0	0	0	0	6						11					0	0	0
34	M	NW	2016-02-04	2016-02-29	25	32	autoPAP	1	0	0	0	0	1	0	0	0	0	13	0	1	1	1	1	1	1	97	80	87	90	97	347	309	365	343	364	7			4			10	10	10	10	10	0	0	0
42	M	NW	2018-11-14	2018-12-05	21	24	autoPAP	0	1	0	0	0	0	0	0	0	0	13	0	1	0	1	0	1	1	47	77	67	73	73	164	259	206	230	256	13		5				12.4	12.4	12	12.2	12.7	0	0	0
49	M	NW	2016-05-02	2016-06-01	30	29	autoPAP	0	0	0	0	0	0	0	0	0	0	13	0	1	0	1	1	0	0	63	100	77	63	40	304	462	287	278	147	2						10.4	10.4	9.2	9.3	9.6	0	0	0
40	M	H	2014-03-24	2014-04-29	36	35	PAP titration	0	0	0	0	0	0	0	0	0	0	13.1	0	1	0	1	0	0	0	63	83	57	53	0	248	309	249	225	0	4						8	8	8	8		0	0	0
47	F	H	2016-10-18	2016-10-31	13	39	autoPAP	0	0	1	0	0	0	0	0	0	0	13.1	0	1	0	0	0	0	0	57	0	0	0	0	218	0	0	0	0	9						13					0	0	0
52	F	NW	2018-09-10	2018-10-31	51	26	autoPAP	1	0	1	0	0	0	0	0	0	1	13.1	0	0	1	1	1	1	1	97	83	93	90	83	427	337	425	395	356	8		4				10	10	11	10	10	0	0	0
65	M	NW	2017-05-23	2017-07-20	58	32	autoPAP	0	1	0	0	0	0	0	0	0	1	13.3	0	1	0	0	0	0	0	0	0	0	0	0	5	0	0	4	0	18						10					0	0	0
71	F	NW	2018-12-04	2019-06-18	196	30	autoPAP	1	1	1	0	0	0	0	0	0	0	13.4	0	1	1	1	1	1	1	83	97	87	83	97	367	443	394	390	476	4	6					11	13	11	11	11	0	0	0
50	F	AA	2018-01-24	2018-02-15	22	37	autoPAP	0	1	1	0	0	0	0	0	0	1	13.4	0	0	0	0	0	0	0	7	0	0	0	0	50	0	0	0	0	13						11					0	0	0
28	M	AA	2016-03-15	2016-08-30	168	30	autoPAP	1	0	0	0	0	0	0	0	0	0	13.4	0	1	0	0	0	0	0	67	67	63	53	47	309	297	254	291	226	9						10	10	11	12	10	0	0	0
50	M	H	2019-03-07	2019-04-01	25	33	autoPAP	1	0	1	0	0	1	0	0	0	0	13.4	1	1	0	0	0	0	0	0	0	0	0	0	7	0	0	0	0	15						10					0	0	0
33	F	H	2019-04-02	2019-04-25	23	38	autoPAP	0	0	0	0	0	0	0	0	0	0	13.4	0	1	0	1	0	0	0	53	83	20	0	0	203	346	90	0	0	11	11	11				11	11	10			0	0	0
58	F	H	2015-07-09	2015-08-17	39	45	autoPAP	1	0	0	0	0	1	0	0	0	0	13.5	0	0	1	1	0	0	0	87	73	0	0	17	402	255	0	0	82			3				10	10			10	0	0	0
49	F	NW	2017-05-17	2017-05-26	9	39	autoPAP	0	1	0	0	0	1	0	0	0	0	13.5	0	1	0	0	0	0	0	7	10	0	0	0	53	53	0	0	0	8						14	10				0	0	0
58	M	NW	2016-11-30	2017-02-23	85	36	autoPAP	1	0	0	0	0	1	0	0	0	0	13.5	0	1	1	1	1	1	1	97	100	97	100	100	417	440	427	441	427	5					2	10	10	10	10	10	0	0	0
72	M	NW	2016-10-19	2016-11-22	34	35	autoPAP	1	0	0	0	1	0	1	1	0	0	13.6	0	1	1	1	1	1	1	100	100	97	97	80	491	481	478	445	393	2						13	13	13	14	13	0	0	0
51	M	NW	2015-12-29	2016-01-20	22	30	autoPAP	1	0	0	0	0	1	0	0	0	0	13.7	0	1	1	0	0	0	1	83	60	37	3	73	309	222	134	19	283							12					0	0	0
61	M	NW	2016-12-22	2017-01-09	18	26	autoPAP	1	0	1	0	0	0	0	0	0	1	13.7	0	1	0	0	0	0	0	3	0	0	0	0	21	0	0	0	0	10						10.5					1	0	0
59	F	NW	2015-07-29	2015-08-19	21	33	autoPAP	1	0	0	0	0	0	0	0	0	0	13.7	0	1	1	1	1	1	1	97	93	100	100	100	417	433	453	461	458	16		10				11				11	0	0	0
55	M	NW	2015-03-17	2015-04-01	15	31	autoPAP	1	0	0	0	0	0	0	0	0	0	13.8	0	1	0	1	1	1	1	37	77	80	87	90	203	269	327	367	363	16				13		9.9				9.9	0	0	0
54	M	NW	2018-07-30	2018-08-22	23	39	autoPAP	1	0	1	0	0	0	0	0	0	0	13.9	0	1	0	0	1	1	1	57	47	97	93	83	232	197	352	330	338	13		6				9.7	9.1	9.7	9.3	9.1	0	0	0
47	F	NW	2014-10-13	2014-11-14	32	40	autoPAP	0	1	1	0	0	0	0	0	0	0	14.2	0	0	1	0	0	0	0	90	67	0	0	0	366	262	0	0	0	14		12				11					0	0	0
69	M	NW	2014-09-19	2014-11-15	57	31	autoPAP	1	0	0	0	1	1	0	0	0	0	14.3	0	1	0	0	0	0	0	0	0	0	0	0	0	0	0	0	0	3											0	0	0
30	F	AA	2017-02-07	2017-03-12	33	65	autoPAP	1	0	0	0	0	1	0	0	0	0	14.3	1	0	0	0	0	0	0	7	0	0	3	3	30	0	0	10	22							15.1					0	0	0
32	F	NW	2018-09-27	2018-11-29	63	46	autoPAP	0	1	0	0	0	1	0	0	0	1	14.3	1	0	0	0	0	0	0	67	7	0	0	0	300	101	0	0	0	14		7				13.1					0	0	0
62	M	NW	2014-05-07	2014-06-30	54	33	PAP titration	1	0	0	0	0	0	0	0	0	0	14.5	0	1	0	0	0	0	0	0	0	0	0	0	0	0	0	0	0	10											0	0	0
59	M	NW	2018-09-12	2018-10-23	41	21	autoPAP	0	0	0	0	0	0	0	0	0	0	14.5	0	0	1	1	1	1	1	87	70	70	70	83	329	280	260	247	304	2						9.8					0	0	0
46	F	NW	2016-04-28	2016-05-20	22	45	autoPAP	1	0	1	0	0	1	0	0	0	0	14.6	0	1	1	1	1	1	1	93	93	93	93	90	401	391	355	327	341	15						13					0	0	0
54	F	H	2018-08-23	2018-09-06	14	34	autoPAP	0	0	1	0	0	1	0	0	0	1	14.7	0	1	1	1	1	1	1	100	90	90	73	80	428	385	338	300	291	4						11					0	0	0
52	F	H	2016-06-06	2016-06-29	23	37	autoPAP	0	0	0	0	0	0	0	0	0	0	14.7	0	1	1	1	1	1	1	100	83	97	97	93	395	329	342	359	350	2						13.2					0	0	0
58	F	NW	2017-02-23	2017-04-03	39	37	autoPAP	1	1	0	0	0	0	0	0	0	1	14.9	0	0	0	0	0	0	0	7	20	13	0	0	83	153	98	0	0	14						12.6	12.6				0	0	0
Clinical Data and PAP usage of the included patients. M= male; F= female; AA= African American; W= white; H= Hispanic; AS= Asian; 0= no or negative; 1= yes or positive; V= commercial insurance; D= Medicaid; C= Medicare.
[truncated: 11 more columns]
